# Supplementary material for: CPSF1 Is Co-Amplified with MYC but Is Independently Associated with Alternative Polyadenylation in Cancer
Source: Biology (Basel). 2025 Nov 21;14(12):1637. doi: 10.3390/biology14121637 (PMC12729778; doi:10.3390/biology14121637)
Supplement: Supplementary file 1 [file biology-14-01637-s001.zip]

Archive with 2 entries (2 files):
- biology-3962447-Supplementary Figures.pptx
- biology-3962447-Supplementary Table 1.pdf
